# Supplementary material for: Mineralocorticoid Receptor Antagonism Prevents Type 2 Familial Partial Lipodystrophy Brown Adipocyte Dysfunction
Source: Cells. 2023 Nov 7;12(22):2586. doi: 10.3390/cells12222586 (PMC10670260; doi:10.3390/cells12222586)
Supplement: Supplementary file 1 [file cells-12-02586-s001.zip]

Archive with 1 entries (1 files):
- cells-2628987-supplementary.pdf
